# Supplementary material for: Acute Retinal Necrosis: Clinical Features, Diagnostic Pitfalls, Treatment, and Outcome of an Insidious Disease in Children. Case Report and Review of the Literature
Source: Front Pediatr. 2022 Apr 1;10:854325. doi: 10.3389/fped.2022.854325 (PMC9010776; doi:10.3389/fped.2022.854325)
Supplement: Supplementary file 1 [file Table_1.XLSX]

## Sheet: Main Table
	Year of publication	Age (years)	Sex	Comorbidities	Eye	Baseline BCVA (logMAR); LP: Light perception; NA: not applicable	Delay (days)	Virus	Intraocular sample PCR permormed (anterior chamber (AC)/vitreous PCR)	Presenting symptoms (AV = altered vision blurred/floaters; AS = anisocoria; R = eye redness; P = pain; PH = photophobia)	Presence of PCRS (prior chorioretinal scar); exudative retinal detachment, optic disc swelling, occlusive vasculitis	Complications and reurrences	Antiviral therapy (IV= intravenous; O: oral; Ac = acyclovir; Va = valacyclovir)	Oral prophylaxis (months)	Intravitreal antiviral treatment (number IVT)	Additional systemic treatment	Surgery	Final BCVA (logMAR)	Follow up (months)
This study		5	M	HSV-1 encephalitis at 18 months of age	OD	3	8	HSV1	AC PCR	R, AS	Complete vitreous opacification	Chorioretinal scar; cataract	IV (Ac) + O (Ac)	30 (prophylaxis continued)		Systemic CCS		0.2	30
This study		7	F	Previous episode of panuveitis of unknow etiology at 6 months of age	OD	3	7	HSV1	AC PCR	AV	PCRS; optic disc swelling		IV (Ac) + O (Ac)	6		Systemic CCS		0	54
This study			M	Recurrent herpetic cutaneous infection from 9 months	OO			HSV2	AC PCR
		6			OS							Retinal detachment	IV (Ac) + O (Ac)	192 (remain on prophylaxis)		Systemic CCS	Vitrectomy, scleral buckle	LP	8
		22		Episode of ARN in OD at age of 6	OD	0.09	1			AV		Chorioretinal scar, Delayed bilateral ARN after 16 years	IV (Ac) + IV (Foscarnet) + O (Famciclovir)	8 (prophylaxis continued)		Systemic CCS		0	8
[1]	2021	5	M	Sars-CoV-2 one month prior to ocular symptoms	OO		7	HSV1	Vitreous PCR	AV, R			O (Va)	Yes (not specificated)		Systemic CCS
					OD	0.39					Occlusive vasculitis							0.17	3
					OS	2												0.4	3
[2]	2020	10	M	Acute myelomonocytc leukaemia (4 years prior); fever (colture pos. EBV DNA) 2 weeks prior	OS	2	14	EBV	AC PCR	AV	Optic disc swelling; occlusive vasculitis		IV (Ac)		IVT ganciclovir			1.4	7
[3]	2020	4	F		OO							Recurrence after 10 years (when prophylaxis discontinued)	IV (Ac) and Foscaret + O (Va)	120			Laser photocoagulation		72
					OS							Retinal detachment						0
					OD													0
[4]	2020	0	M	Prematurity; IVH grade IV, surgery for necrotizing ileitis; septic candidiasis, HSV-1 vescicles on skin and mouth	OO			HSV1	AC PCR and Vitreous PCR	Incidental finding			IV (Ac)
					OS	NA					Occlusive vasculitis						Vitrectomy	NA
					OD	NA					Occlusive vasculitis							NA
[5]	2020	0	F	Preterm; acute respiratory failure; necrosis of temporal and frontal lobes (HSV2 encephalitis)	OO			HSV2		Incidental finding			IV (Ac) (discontinued, no clinical improvemnet)						NA
					OD	NA					Occlusive vasculitis, optic disc swelling							NA
					OS	NA					Occlusive vasculitis, optic disc swelling							NA
[6]	2019	0	F	IUGR	OO			CMV		Incidental finding			IV (Ac) + O (Valganciclovir)	6				NA	3
					OD	NA					Occlusive vasculitis
					OS	NA					Occlusive vasculitis
[7]	2018	0	M	HSV2 encephalitis	OO			HSV2		Incidental finding		Chorioretinal scar	Iv (Ac) + O (Ac)	6				NA	6
					OS	NA					Occlusive vasculitis
					OD	NA
[8]	2018	4	F	Chickenpox (4 weeks prior)	OS	0.275	10	VZV	AC PCR	AV, R	Occlusive vasculitis; optic disc swelling		IV (Ac) + O (Ac)	12	IVT foscarnet	Systemic CCS		0.02	16
[9]	2017	10	F	Chichenpox (3 weeks prior)	OD	0	10	VZV	AC PCR (negative)	AV		Chorioretinal scar	IV (Ac) + O (Ac)	3		Systemic CCS	Prophylactic vitrectomy	0	3
[10]	2016	11	M	Fontan surgery during infancy; therapy with corticosteroids for 1 year; recent upper respiratory infection	OD	0	7	VZV	AC PCR	AV	Optic disc swelling	Retinal detachment	IV (Gancyclovir)			Systemic CCS	Retinal photocoagulation; vitrectomy + silicone oil	0.3
[11]	2016	12	M	Neonatal meningocephalitis HSV	OD	LP	35	HSV	Vitreous PCR	R, P	Complete vitreous opacification	Retinal detachment	IV (Ac) + O (Va)			Systemic CCS	Prophylactic vitrectomy; surgery for retinal detachment	3
[12]	2016	0	M	Preterm, ROP	OO			HSV2		Incidental finding			IV (Ac) + O (Ac)	48			Laser photocoagulation		48
					OD	NA
					OS	NA
[12]	2016	0	F	Preterm; HSV2 encephalitis, ROP	OO			HSV2		Incidental finding			IV (Ac) + O (Ac)	48					48
					OD	NA						Optic atrophy, nystagmus
					OS	NA						Optic atrophy, PVR, nystagmus
[13]	2016	9	F	Presumed mumps infection (2 weeks prior)	OO		4		AC PCR (negative)	AV		Optic atrophy	Iv (Ac) + O (Ac)			Systemic CCS			1
					OD	LP					Optic disc swelling, occlusive vasculitis							LP
					OS	LP					Optic disc swelling, occlusive vasculitis							LP
[14]	2016		M		OO
		13			OD	2						Retinal detachment	Iv (Ac) + O (Va)				Vitrectomy, scleral buckle	2.5	6
		18		Episode of ARN in OD at age of 13	OS	0						Delayed bilateral ARN after 5 years	Iv (Ac) + O (Va)	Yes (not specified)	IVT foscarnet	Systemic CCS		0.1	48
[14]	2016	16	F	History of HSV encephalitis	OS	2		HSV				Recurrence after 12 years	IV (Ac) + O (Ac)
[14]	2016	17	M		OD	0.1						Retinal detachment; Recurrence after 18 years	O (Famciclovir)			Systemic CCS	Performed (not specificated)
[15]	2014	4	F	Chickenpox (3 weeks prior)	OD	1	7	HSV or VZV		AV			IV (Ac) + O (Ac)	6		Systemic CCS; Aspirin		0.2	12
[16]	2014	0	F	Focal seizures; CNS HSV-1 infection	OO			HSV1	Vitreous PCR	Incidental finding			IV (Ac) + O (Ac)			Systemic CCS
					OS	NA					Optic disc swelling	Retinal detachment			IVT foscarnet (4)		Vitrectomy	NA	6
					OD	NA								6	IVT foscarnet (2)			NA	6
[17]	2013	0	F	Neonatal seizures	OD	NA		HSV2		AS		Retinal detachment	IV (Ac)					NA
[17]	2013	0	F	Neonatal HSV/seizures/metabolic acidosis	OD	NA		HSV2	AC PCR	AS	PCRS	PVR	IV (Ac)			Systemic CCS		NA
[17]	2013	18	F	Neonatal HSV/cerebral palsy, ROP	OD	2		HSV2	AC PCR	R	PCRS	Retinal detachment	O (Va) + O (Ac)	46.3				2	77.6
[17]	2013	19	F	Neonatal HSV/cerebral plasy	OD	2		HSV2		R		Retinal detachment	O (Ac) + O (Va)	60				LP	48
[17]	2013	11	M		OD	1		HSV2	AC PCR	AV, R			O (Ac) + O (Va)	60			Prophylactic vitrectomy	1	5.1
[17]	2013	0	F	Neonatal HSV/encephalomalacia	OS	NA		HSV2	AC PCR	AS		Retinal detachment	Iv (Ac) + O (Ac)	22			Laser photocoagulation	NA
[17]	2013	12	M		OS	0.17		HSV2		AV, R, PH	PCRS		O (Va)		IVT acyclovir (2) foscarnet (2 )	Systemic CCS	Laser photocoagulation	0.39	2.6
[17]	2013	11	M	Developmentally deleyed/ADHD	OS	1		HSV2	AC PCR	AV			IV (Ac) + O (Va)		IVT ganciclovir (2) foscarnet (2)		Laser photocoagulation	1
[17]	2013	13	F	Previous anterior uveitis OS	OS	1.3		HSV2	AC PCR	AV, R, P	PCRS	Retinal detachment	IV (Ac) + O (Va)	6.5	IVT ganciclovir (1) foscarnet (1)	Systemic CCS	Laser photocoagulation	1.3	16.7
[17]	2013	15	M		OS	2		HSV2	AC PCR	AV, R		Optic atrophy, retinal detachment	O (Va)	37	IVT foscarnet (1)		Laser photocoagulation, prophylactic vitrectomy	LP	29
[17]	2013	14	F		OS	1.3		HSV2	AC PCR	AV		Chorioretinal scar, retinal detachment	O (Ac)	3	IVT ganciclovir (6) foscarnet (6)	Systemic CCS	Laser photocoagulation; prophylactic vitrectomy, membrane peeling, silicone oil	3	9.5
[17]	2013	11	M		OO			HSV2	AC PCR	AV, R, P
					OD	3						PVR, Retinal detachment, cataract	O (Va)	2.8			Laser photocoagulation; prophylactic vitrectomy, membrane peeling, endolaser, silicone oil	3	64.7
					OS	0.17							IV (Ac) + O (Va)	8	IVT ganciclovir (3)			0.17	8.4
[17]	2013	18	M		OD	0.39		HSV2	AC PCR	AV, R		Retinal detachment	O (Va)	2			Prophylactic vitrectomy, silicone oil	3	4.1
[18]	2013	0	M	Vescicopapular rash upon birth	OO	NA		HSV2	AC PCR				IV (Ac)						6
					OD							Retinal detachment, optic atrophy					Laser photocoagulation, scleral buckle	NA
					OS												Laser photocoagulation	NA
[19]	2012	8	F	Developmental delay	OD		5	HSV2	Vitreous PCR	R			NS (Va) + O (A)	12					24
[20]	2011		M		OO			HSV2
		11			OD		5		AC PCR and Vitreous PCR	R		Retinal detachment, cataract	Iv (Ac)	2		Systemic CCS	Vitrectomy, membrane peeling	3	108
		19		Episode of ARN in OD at age of 11	OS		5		AC PCR	AV		Delayed onset BARN after 9 years	Iv (Ac)	1.5		Systemic CCS		0	1
[21]	2010	0	M	HSV2 encephalitis; preterm	OO		7	HSV2		R, AV			IV (Ac) + O (Ac)					NA	3
					OD	NA
					OS	NA					Occlusive vasculitis	Retinal detachment; optic atrophy						NA	3
[21]	2010	0	M	HSV2 encephalitis, preterm	OO			HSV2					IV (Ac)
					OD	NA
					OS	NA
[22]	2010	12	M	Viral meningitis as infant; herpetic lesion on eyelid	OS	1		HSV2	Vitreous PCR		Optic disc swelling	Retinal detachment, phtisis	IV (Ac) + O (Ac)	3
[23]	2009	3	M		OS	0.4	2	HSV2	AC PCR	R			IV (A) + O (Va)	2		Systemic CCS		0	12
[24]	2009	16	M		1 eye (no information on laterality)	0.3	6	HSV2					IV (Ac)			Systemic CCS; Aspirin	Prophylactic vitrectomy	0.3	30
[25]	2009	17	M		OS	0.3	3	HSV				Retinal detachment					Vitrectomy, endolaser, SF6	0.18	192
[25]	2009	18	F		OS	1	4	VZV				Retinal detachment					Vitrectomy, SF6	1.3	144
[26]	2009	8	M	Chickenpox (at age 3); fever, myalgia, asthenia (7 days prior)	OD	1	4	HSV1	AC PCR	R, PH	Optic disc swelling; exudative retinal detachment		IV (Ac)			Systemic CCS		NA
[27]	2008	5	M	Fever, morbilliform eruptions	OO			EBV		AV, R, PH			IV (Ac) + O (Ac)			Aspirin			1.5
						1.3					Occlusive vasculitis							0.3
						1.3					Occlusive vasculitis							0.3
[28]	2008	12	M		1 eye (no information on laterality)	0.47		VZV	AC PCR			Retinal detachment	IV (Ac)					1.77
[28]	2008	17	M	T cell deficiency, HZV dermatitis 3 years prior	1 eye (no information on laterality)	0.47							Iv (Ac)					3
[29]	2007	8	F		OS	1	14	HSV2	AC PCR	R	Optic disc swelling	Retinal neovascularization, cataract, optic atrophy	IV (Ac) + O (Ac)	2	IVT foscarnet	Systemic CCS	Vitrectomy, endolaser	0.3	21
[30]	2007	3.5	M	HSV1 encephalitis (at age 2); irritability	OD	LP	7	HSV1	Vitreous PCR	R	Retinal detachment, atrophy		IV (Ac)	Yes (not specificated)			Vitrectomy, endolaser, silicone oil	LP	6
[31]	2006	4	M	Axial muscular hypotony (at 2 months), Chickenpox (at 3 years)	OD	1		HSV2	AC PCR (vitreous PCR negative)	AV	Optic disc swelling; occlusive vasculitis	Retinal detachment	IV (Ac) + Foscavir + O (Va)	36		Systemic CCS	Vitrectomy, scleral buckle, retinectomy + silicone oil
[32]	2005	11	M	Oral HSV (at 3 months); Retinal detachment in OD 2 years before presentation and 2 previous vitroretinal surgery performed	OS	3	5	HSV2	AC PCR	AV			IV (Ac) + O (Va)	6	IVT ganciclovir (4)	Systemic CCS (interrputed after 24 hours); Interferon gamma		0.3	24
[33]	2005	12	F	Chickenpox (at age 3); frequent respiratory infections	OO		10	NEG	AC PCR (negative)	AV, R, P			IV (Ac) + O (Ac)			Systemic CCS
					OD	0.69					Optic disc swelling	Retinal neovascularization; PVR					Vitrectomy, membrane peeling, SF6, laser photocoagulation	0	12
					OS	2					Optic disc swelling	Retinal neovascularization; PVR; cataract					Vitrectomy, membrane peeling, silicone oil, laser photocoagulation	0.3	12
[34]	2005	9	M	Previous HSV meningoencephalitis	OS	3	15	HSV2	Vitreous PCR	R			IV (Ac) + O (Ac) + O (Va)	12			Laser photocoagulation; Vitrectomy, scleral buckle	0.5	12
[35]	2003		F		OO
		6			OD
		13		Episode of ARN in OD at age of 6	OS	1				AV	Exudative retinal detachment; optic disc swelling; occlusive vasculitis	Delayed onset BARN after 7 years	IV (Foscarnet)	15	IVT ganciclovir	Systemic CCS; Aspirin		0	15
[36]	2003	10	M	OD previous traumatic retinal detachment	OS		4	HSV2	AC PCR				Iv (Ac) or Foscarnet		IVT foscarnet	Systemic CCS
[37]	2002	5	M		OD	0.39		VZV	AC PCR	R		Recurrence after 2 months	NS (Ac)			Systemic CCS		0	2
[38]	2002	11	M	Chickenpox (at age 3)	OD	0.7	6	HSV or VZV		AV, R, P	Optic disc swelling; occlusive vasculitis	Retinal detachment	IV (Ac) + O (Ac)	3		Systemic CCS; Aspirin	Laser photocoagulation	0.7	30
[39]	2002	16	M		OD	0.39		HSV2	AC PCR		Optic disc swelling		IV (Ac)			Systemic CCS	Prophylactic vitrectomy, scleral buckle	0.47	6
[40]	2001	13	F		OS	LP	6	HSV2	Vitreous PCR	AV, R, P	Exudative retinal detachment; optic disc swelling		IV (Ac)				Vitrectomy, membrane peeling, retinectomy, laser photocoagulation, silicone oil	0.7	2
[41]	2001	11	M	Focal seizures (cortical vein trombosis at 1 month); Viral meningitis (at age 9); vescicular rash on left upper lid	OS	0.17	6	HSV1	Vitreous PCR	AV, R, PH	PCRS; Exudative retinal detachment; optic disc swelling		IV (Ac) + O (Ac)	3				LP
[41]	2001	9	F	Flulike febrile illness (3 days prior)	OD	0.47	7	HSV2	Vitreous PCR	AV, R	PCRS; Occlusive vasculitis; optic disc swelling		IV (Ac) + O (Ac)	3				0.3	2
[41]	2001	10	M	HSV encephalitis	OS	0.17	6	HSV2	AC PCR	R	PCRS; Exudative retinal detachment; optic disc swelling		IV (Ac) + O (Va) + IV (Ac)					2	10
[42]	2001	0	M	HSV2 encephalitis	OO	NA	2	HSV2					IV (Ac) + O (Ac)
	2001				OD							Retinal detachment					Laser photocoagulation	NA
	2001				OS				Vitreous PCR (non diagnostic)			Retinal detachment					Laser photocoagulation, vitrectomy, endolaser, silicone oil	NA
[43]	2001	17	F	Hx seizures	OO			HSV2	Intraocular ab titers
					OD	0.17												1
					OS	0.6						Retinal detachment, caratact, phtisis					Vitrectomy, scleral buckle	3
[43]	2001	17	F	IV drug abuse	OO			HSV2	Intraocular ab titers
					OD	1.6
					OS	0.6						Retinal detachment					Laser photocoagulation, vitrectomy	3
[43]	2001	18	M		OO			HSV2	Intraocular ab titers
					OD	0												0
					OS	2						Retinal detachment					Vitrectomy	3
[44]	2000	6	M	Chickenpox (6 weeks previously)	OS	LP	28	VZV	Vitreous PCR (CMV false positive)			Retinal detachment, optic atrophy	IV (Ac) + O (Ac)	12			Vitrectomy, endolaser, silicon oil	LP	7
[45]	1996	17	M	Neonatal HSV encephalitis	OO		7	HSV		AV			IV (Ac) + O (Ac)	3		Systemic CCS
					OS	2					Optic disc swelling							3
				OD optic atrophy since childhood	OD	2												3
[46]	1994	4	M	Neonatal meningoencephalitis HSV	OS		14	HSV2	Vitreous culture (negative)	R	PCRS	Retinal detachment	IV (Ac) + O (Ac)	3			Vitrectomy, scleral buckle	NO LP	48
[46]	1994	10	M	Perinatal mild HSV infection; Chickenpox (at age 8)	OS	LP	7	HSV2	Vitreous ab titers	AV, R	Exudative retinal detachment	Retinal detachment	IV (Ac) + O (Ac)			Systemic CCS	Vitrectomy	1	7

## Sheet: References
[1]	Soni A, Narayanan R, Tyagi M, Belenje A, Basu S. Acute Retinal Necrosis as a presenting ophthalmic manifestation in COVID 19 recovered patients. Ocul Immunol Inflamm (2021) 29:722–725. doi:10.1080/09273948.2021.1938135
[2]	Chou H-D, Teh WM, Sun M-H, Chen K-J. Epstein-Barr virus retinitis in an immunocompromised child: A case report. Eur J Ophthalmol (2021) 31:NP83–NP87. doi:10.1177/1120672120926855
[3]	Spaide RF, Byun SS. Recurrent Acute Retinal Necrosis. Retin Cases Brief Rep (2020) Publish Ahead of Print: doi:10.1097/ICB.0000000000001107
[4]	Khurram D, Ali SM, Kozak I. Bilateral acute retinal necrosis in premature newborn with skin, eye, and mouth infection presenting with vitreous and subretinal hemorrhage. Indian J Ophthalmol (2020) 68:2009–2011. doi:10.4103/ijo.IJO_1038_20
[5]	Mairot K, Ramtohul P, Gascon P, Beylerian M, Denis D. Bilateral acute retinal necrosis with encephalitis in a premature infant. Eur J Ophthalmol (2020)1120672120972023. doi:10.1177/1120672120972023
[6]	Zuluaga Gómez LM, Llano Naranjo Y, Montoya Carrasquilla DC, Hoyos Orrego Á. Neonatal bilateral acute retinal necrosis in a neonate with a history of severe intrauterine growth restriction. J AAPOS (2019) 23:346–348. doi:10.1016/j.jaapos.2019.07.007
[7]	Ren ZX, Xu F, Yao ZW, Li BY, Chang YQ, Zhang ZY, Huang XL, Nie C, Yang J. Acute retinal necrosis in a neonate with HSV II encephalitis. Pediatr Neonatol (2019) 60:344–345. doi:10.1016/j.pedneo.2018.06.001
[8]	Yu J, Ashworth J, Hughes S, Jones N. Varicella-zoster virus necrotising retinitis, retinal vasculitis and panuveitis following uncomplicated chickenpox in an immunocompetent child. BMJ Case Rep (2018) 2018:bcr-2017-223823. doi:10.1136/bcr-2017-223823
[9]	Shin YU, Kim J, Hong EH, Kim J, Sohn JH, Cho H. Varicella Zoster Virus-Associated Necrotizing Retinitis After Chickenpox in a 10-Year-Old Female: A Case Report. Pediatr Infect Dis J (2017) 36:1008–1011. doi:10.1097/INF.0000000000001641
[10]	Choi SI, Kim JR, Ra H. Necrotizing herpetic retinopathy in an immune-compromised pediatric patient with minimal signs of inflammation: case report. BMC Ophthalmol (2016) 16:85. doi:10.1186/s12886-016-0253-x
[11]	Okafor K, Lu J, Thinda S, Schwab I, Morse LS, Park SS, Moshiri A. Acute Retinal Necrosis Presenting in Developmentally-delayed Patients with Neonatal Encephalitis: A Case Series and Literature Review. Ocul Immunol Inflamm (2017) 25:563–568. doi:10.3109/09273948.2016.1160131
[12]	LaMattina KC, Wirostko WJ, Costakos DM. Bilateral Acute Retinal Necrosis with Concurrent Retinopathy of Prematurity in Two Neonates. Ocul Immunol Inflamm (2016) 24:115–117. doi:10.3109/09273948.2014.916724
[13]	Babu K, De C, Sampangi R. Bilateral Outer Retinal Necrosis Following Mumps Infection. Ocul Immunol Inflamm (2018) 26:130–132. doi:10.1080/09273948.2016.1199711
[14]	Donovan CP, Levison AL, Lowder CY, Martin DF, Srivastava SK. Delayed recurrence of acute retinal necrosis (ARN): A case series. J Clin Virol (2016) 80:68–71. doi:10.1016/j.jcv.2016.04.021
[15]	Pikkel YY, Pikkel J. Acute retinal necrosis in childhood. Case Rep Ophthalmol (2014) 5:138–143. doi:10.1159/000363130
[16]	Fong CY, Aye AMM, Peyman M, Nor NK, Visvaraja S, Tajunisah I, Ong LC. Neonatal herpes simplex virus type-1 central nervous system disease with acute retinal necrosis. Pediatr Infect Dis J (2014) 33:424–426. doi:10.1097/INF.0000000000000137
[17]	Silva RA, Berrocal AM, Moshfeghi DM, Blumenkranz MS, Sanislo S, Davis JL. Herpes simplex virus type 2 mediated acute retinal necrosis in a pediatric population: case series and review. Graefes Arch Clin Exp Ophthalmol (2013) 251:559–566. doi:10.1007/s00417-012-2164-8
[18]	Hsu C, Moinfar N, Lipman B, Capone A, Trese M. Acute retinal necrosis in a neonate. Retin Cases Brief Rep (2013) 7:406–408. doi:10.1097/ICB.0b013e318297f6d5
[19]	Grose C. Acute retinal necrosis caused by herpes simplex virus type 2 in children: reactivation of an undiagnosed latent neonatal herpes infection. Semin Pediatr Neurol (2012) 19:115–118. doi: 10.1016/j.spen.2012.02.005
[20]	Okunuki Y, Usui Y, Kezuka T, Takeuchi M, Goto H. Four cases of bilateral acute retinal necrosis with a long interval after the initial onset. Br J Ophthalmol (2011) 95:1251–1254. doi:10.1136/bjo.2010.191288
[21]	Gupta A, Rani PK, Bagga B, Dore P, Mittal A, Jalali S. Bilateral herpes simplex-2 acute retinal necrosis with encephalitis in premature twins. J AAPOS. 2010 Dec;14(6):541-3. doi: 10.1016/j.jaapos.2010.08.011. PMID: 21168079.
[22]	Wong R, Graham EM, Mohamed M, Stanford MR. Immune choroiditis following contralateral acute retinal necrosis. Arch Ophthalmol (2010) 128:1364–1366. doi:10.1001/archophthalmol.2010.219
[23]	Tanaka-Kitajima N, Iwata N, Ando Y, Sakurai H, Iwami M, Tsuzuki K, Kondo M, Ito Y, Kimura H. Acute retinal necrosis caused by herpes simplex virus type 2 in a 3-year-old Japanese boy. Eur J Pediatr (2009) 168:1125–1128. doi:10.1007/s00431-008-0878-8
[24]	Ishida T, Sugamoto Y, Sugita S, Mochizuki M. Prophylactic vitrectomy for acute retinal necrosis. Jpn J Ophthalmol (2009) 53:486–489. doi:10.1007/s10384-009-0698-z
[25]	Hillenkamp J, Nölle B, Bruns C, Rautenberg P, Fickenscher H, Roider J. Acute retinal necrosis: clinical features, early vitrectomy, and outcomes. Ophthalmology (2009) 116:1971-1975.e2. doi:10.1016/j.ophtha.2009.03.029
[26]	Mora P, Guex-Crosier Y, Kamberi E, Orsoni JG. Acute retinal necrosis in primary herpes simplex virus type I infection. Pediatr Infect Dis J (2009) 28:163–164. doi:10.1097/INF.0b013e318186258f
[27]	Gallego-Pinazo R, Harto M, Garcia-Medina JJ, Serra I, España E, Pinazo-Duran MD. Epstein-Barr virus and acute retinal necrosis in a 5-year-old immunocompetent child. Clin Ophthalmol (2008) 2:451–455. doi:10.2147/opth.s1757
[28]	Sims JL, Yeoh J, Stawell RJ. Acute retinal necrosis: a case series with clinical features and treatment outcomes. Clin Exp Ophthalmol (2009) 37:473–477. doi:10.1111/j.1442-9071.2009.02083.x
[29]	King J, Chung M, DiLoreto DA. A 9 year-old girl with herpes simplex virus type 2 acute retinal necrosis treated with intravitreal foscarnet. Ocul Immunol Inflamm (2007) 15:395–398. doi:10.1080/09273940701486431
[30]	Curtis TH, Mandava N. Acute retinal necrosis as a late sequela of herpes simplex type 1 encephalitis in a child. J AAPOS (2007) 11:509–510. doi:10.1016/j.jaapos.2007.02.010
[31]	Chiquet C, Bodaghi B, Mougin C, Najioullah F. Acute retinal necrosis diagnosed in a child with chronic panuveitis. Graefes Arch Clin Exp Ophthalmol (2006) 244:1206–1208. doi:10.1007/s00417-005-0233-y
[32]	Tran THC, Rozenberg F, Fillet AM, Bodaghi B. Diagnostic and therapeutic management of a severe acyclovir-resistant acute retinal necrosis in a young child. Graefes Arch Clin Exp Ophthalmol (2005) 243:266–268. doi:10.1007/s00417-004-0985-9
[33]	Kolacny D, Stalmans P, Wouters C, Van Ranst M, Casteels I. Bilateral acute retinal necrosis in a 12-year-old girl. J AAPOS (2005) 9:599–601. doi:10.1016/j.jaapos.2005.07.010
[34]	Landry ML, Mullangi P, Nee P, Klein BR. Herpes simplex virus type 2 acute retinal necrosis 9 years after neonatal herpes. J Pediatr (2005) 146:836–838. doi: 10.1016/j.jpeds.2005.02.025
[35]	Chau Tran TH, Cassoux N, Bodaghi B, Lehoang P. Successful treatment with combination of systemic antiviral drugs and intravitreal ganciclovir injections in the management of severe necrotizing herpetic retinitis. Ocul Immunol Inflamm (2003) 11:141–144. doi:10.1076/ocii.11.2.141.15915
[36]	Tran THC, Stanescu D, Caspers-Velu L, Rozenberg F, Liesnard C, Gaudric A, Lehoang P, Bodaghi B. Clinical characteristics of acute HSV-2 retinal necrosis. Am J Ophthalmol (2004) 137:872–879. doi:10.1016/j.ajo.2003.12.036
[37]	Iino Y, Tanaka M, Hatano N, Kiyokawa M, Takebayashi H, Shinohara I, Kobayashi Y, Ninomiya H. A case of a five-year-old boy with acute retinal necrosis. Retina (2002) 22:225–228. doi:10.1097/00006982-200204000-00018
[38]	Chen S, Weinberg GA. Acute retinal necrosis syndrome in a child. Pediatr Infect Dis J (2002) 21:78–80. doi:10.1097/00006454-200201000-00021
[39]	Takei H, Ohno-Matsui K, Hayano M, Mochizuki M. Indocyanine green angiographic findings in acute retinal necrosis. Jpn J Ophthalmol (2002) 46:330–335. doi:10.1016/s0021-5155(02)00480-x
[40]	Markomichelakis NN, Zafirakis P, Karambogia-Karefillidi P, Drakoulis N, Vagiakou-Boudri E, Paterakis G, Apostolopoulos M. Herpes simplex virus type 2: a cause of acute retinal necrosis syndrome. Ocul Immunol Inflamm (2001) 9:103–109. doi:10.1076/ocii.9.2.103.3974
[41]	Tan JCH null, Byles D, Stanford MR, Frith PA, Graham EM. Acute retinal necrosis in children caused by herpes simplex virus. Retina (2001) 21:344–347. doi:10.1097/00006982-200108000-00008
[42]	Kychenthal A, Coombes A, Greenwood J, Pavesio C, Aylward GW. Bilateral acute retinal necrosis and herpes simplex type 2 encephalitis in a neonate. Br J Ophthalmol (2001) 85:629–630. doi:10.1136/bjo.85.5.625f
[43]	Van Gelder RN, Willig JL, Holland GN, Kaplan HJ. Herpes simplex virus type 2 as a cause of acute retinal necrosis syndrome in young patients. Ophthalmology (2001) 108:869–876. doi: 10.1016/s0161-6420(01)00556-5
[44]	Lee WH, Charles SJ. Acute retinal necrosis following chickenpox in a healthy 4 year old patient. Br J Ophthalmol (2000) 84:667–668. doi:10.1136/bjo.84.6.667a
[45]	Pavésio CE, Conrad DK, McCluskey PJ, Mitchell SM, Towler HM, Lightman S. Delayed acute retinal necrosis after herpetic encephalitis. Br J Ophthalmol (1997) 81:415–416. doi:10.1136/bjo.81.5.415a
[46]	Thompson WS, Culbertson WW, Smiddy WE, Robertson JE, Rosenbaum JT. Acute retinal necrosis caused by reactivation of herpes simplex virus type 2. Am J Ophthalmol (1994) 118:205–211. doi:10.1016/s0002-9394(14)72900-9
